# Supplementary material for: Augmented Prediction of N Parameter in Breast Cancer: Is It Possible with Shear-Wave Elastography Ultrasound Radiomics?
Source: Cancers (Basel). 2026 Mar 7;18(5):862. doi: 10.3390/cancers18050862 (PMC12984800; doi:10.3390/cancers18050862)
Supplement: Supplementary file 1 [file cancers-18-00862-s001.zip]

Archive with 3 entries (3 files):
- Imaging_acquisition_S1.pdf
- Supplementary_Materials_S2.pdf
- Supplementary_Materials_S3.pdf
